# Supplementary material for: Examination of Genetic Variants Revealed from a Rat Model of Brain Ischemia in Patients with Ischemic Stroke: A Pilot Study
Source: Genes (Basel). 2021 Nov 30;12(12):1938. doi: 10.3390/genes12121938 (PMC8701352; doi:10.3390/genes12121938)
Supplement: Supplementary file 1 [file genes-12-01938-s001.zip]

Archive with 3 entries (3 files):
- genes-1461615-supplementary/Figure S1.pdf
- genes-1461615-supplementary/Table S1.xlsx
- genes-1461615-supplementary/Table S2.pdf
