# Supplementary material for: Examination of Genetic Variants Revealed from a Rat Model of Brain Ischemia in Patients with Ischemic Stroke: A Pilot Study
Source: Genes (Basel). 2021 Nov 30;12(12):1938. doi: 10.3390/genes12121938 (PMC8701352; doi:10.3390/genes12121938)
Supplement: Supplementary file 1 [file genes-12-01938-s001.zip › genes-1461615-supplementary/Table S1.xlsx]

## Sheet: list 1
Table S1. The raw genotype and phenotype data analyzed in the study
gender	fenotype	Rankin 1-st day	Rankin 14-th day	rs2316710	rs7634847	rs62278647	rs1877822	rs74063268	rs2569192	rs66782529	rs1491961	rs1009977
ISM1	case	2	1	AA	CC	AT	AA	TT	CG	TC	CC	GT		ISM	male with ischemic stroke
ISM2	case	2	2	AA	CC	AT	GA	TT	CG	CC	CC	TT		ISF	female with ischemic stroke
ISM3	case	4	3	AA	CC	TT	AA	TT	CG	TT	CC	GG		ISM-C	helthy male
ISM4	case	5	4	CA	CT	AT	AA	TT	CG	TC	CT	GG		ISF-C	helty female
ISM5	case	3	2	CC	TT	AA	AA	CT	CG	CC	CT	TT		ND	no data
ISM6	case	5	4	CA	CT	AT	AA	TT	CC	TC	TT	GT
ISM7	case	3	3	CA	CT	AT	GA	TT	CG	TC	CC	GT
ISM8	case	4	3	ND	ND	ND	AA	TT	ND	ND	CT	GT
ISM9	case	2	0	CA	CT	AT	GA	TT	CG	TT	CT	GG
ISM10	case	3	5	CC	CT	AA	GA	CT	CC	TC	CC	GT
ISM11	case	5	6	ND	CC	TT	GA	TT	CC	TC	CT	GT
ISM12	case	2	0	CA	CC	AT	AA	CT	CG	CC	CT	TT
ISM13	case	4	6	CA	CT	AT	AA	TT	CC	CC	TT	TT
ISM14	case	5	3	CA	CT	AT	GA	TT	CG	TC	CC	GT
ISM15	case	2	2	AA	CC	AT	AA	TT	CC	CC	CT	TT
ISM16	case	4	6	AA	CC	TT	AA	TT	CC	CC	TT	GT
ISM17	case	5	3	AA	CC	TT	AA	CT	CC	TC	CC	GT
ISM18	case	4	5	CC	TT	AA	GA	TT	CC	CC	TT	TT
ISM19	case	5	5	AA	CC	TT	AA	TT	CG	TC	CC	GT
ISM20	case	4	4	CA	CC	AT	GA	CT	CC	TC	CC	GT
ISM21	case	2	2	CA	CT	AT	AA	TT	CG	TC	TT	GG
ISM22	case	3	3	CC	CT	AA	AA	TT	CC	TC	CC	GT
ISM23	case	4	4	CA	CT	AT	AA	TT	GG	CC	CT	TT
ISM24	case	3	6	CC	TT	AA	AA	CT	CG	CC	CC	TT
ISM25	case	4	4	CA	CT	AT	AA	TT	CC	CC	CC	TT
ISM26	case	2	1	CA	CT	AT	AA	TT	CC	CC	CT	TT
ISM27	case	4	3	CA	CT	AT	AA	TT	GG	CC	CT	GT
ISM28	case	2	1	CA	CT	AT	AA	TT	CG	CC	CC	TT
ISM29	case	3	3	AA	CC	TT	AA	TT	CC	CC	CC	TT
ISM30	case	5	4	CA	CT	AT	AA	TT	CC	CC	CC	GT
ISM31	case	5	4	AA	CC	TT	AA	CT	CC	TC	CT	GT
ISM32	case	3	2	AA	CC	TT	AA	TT	CG	TC	CC	GT
ISM33	case	2	1	CC	TT	AA	AA	TT	GG	TT	CC	GG
ISM34	case	2	2	CA	CT	AT	AA	TT	CC	TC	TT	TT
ISM35	case	4	4	CA	CT	AT	AA	TT	CC	CC	CT	GT
ISM36	case	4	4	AA	CC	TT	GA	TT	CG	TC	CT	GT
ISM37	case	3	2	CA	CT	AT	AA	TT	CG	TC	CC	GT
ISM38	case	2	1	CA	CT	AT	GG	TT	CC	CC	CT	TT
ISM39	case	4	4	AA	CC	TT	AA	TT	CG	TC	CT	GG
ISM40	case	4	3	AA	CC	TT	GA	CT	CC	TT	CT	GG
ISM41	case	4	3	AA	CC	TT	GA	TT	CG	TC	CC	GT
ISM42	case	4	4	CA	CT	AT	AA	TT	CC	TC	CT	GT
ISM43	case	4	4	CA	CC	AT	AA	TT	CC	TC	TT	GG
ISM44	case	4	3	CA	CT	AT	AA	TT	CG	CC	CC	TT
ISM45	case	1	0	CA	CT	AT	AA	TT	CG	TC	CC	GT
ISM46	case	3	3	CC	TT	AA	GG	CT	CG	TC	CC	GT
ISM47	case	4	2	CA	CT	AA	AA	TT	CG	CC	CT	TT
ISM48	case	4	4	AA	CC	AT	GA	TT	CC	TC	CC	GT
ISM49	case	5	4	CC	TT	AA	AA	TT	CG	CC	CT	TT
ISM50	case	4	4	CA	CT	AT	AA	CT	CC	TC	TT	GT
ISM51	case	2	1	CA	CT	AA	AA	TT	CC	CC	CC	TT
ISM52	case	3	1	AA	CC	AT	GA	TT	CG	TC	CC	GT
ISM53	case	3	1	CA	CT	AT	AA	TT	CG	TC	CT	GT
ISM54	case	2	3	CA	CT	AT	AA	TT	CG	TC	CT	GT
ISM55	case	3	2	CC	TT	AA	GA	TT	CG	TC	CC	GT
ISM56	case	4	4	CA	CT	TT	AA	CT	CC	TC	CT	GT
ISM57	case	5	6	CA	CT	AT	AA	TT	CC	TC	CC	GT
ISM58	case	4	3	CA	CT	AT	AA	CT	GG	TC	CT	GT
ISM59	case	4	4	CA	CT	AT	AA	TT	CC	CC	CC	TT
ISM60	case	3	3	CA	CT	AT	GA	TT	CC	CC	CC	TT
ISM61	case	4	3	CA	CT	AT	AA	TT	CC	TC	CC	GT
ISM62	case	2	0	AA	CC	TT	GA	TT	CG	CC	CC	TT
ISM63	case	2	0	CA	CT	AT	AA	TT	CC	TC	CT	GT
ISM64	case	3	5	CC	TT	AA	AA	CT	CG	CC	CT	TT
ISM65	case	3	2	CC	TT	AA	GA	TT	CG	CC	CT	TT
ISM66	case	4	4	AA	CC	TT	AA	TT	CC	CC	CT	GT
ISM67	case	4	3	CC	TT	AA	GA	TT	CC	TC	CT	GT
ISM68	case	5	6	CA	CC	AA	AA	TT	CG	TC	CC	GT
ISM69	case	3	5	CA	CT	AT	AA	TT	CG	TT	CT	GG
ISM70	case	4	3	AA	CC	TT	GA	CT	CC	CC	CC	GT
ISM71	case	5	4	AA	CC	TT	GA	TT	CC	CC	CT	TT
ISM72	case	3	2	AA	CC	TT	GA	TT	CC	CC	CT	TT
ISM73	case	2	1	CA	CT	AT	GA	TT	CC	CC	CT	GT
ISM74	case	2	1	AA	CC	AT	AA	TT	CG	TC	CT	GT
ISM75	case	5	4	CA	CT	AT	AA	TT	CC	TC	CT	GT
ISM76	case	5	3	AA	CC	TT	GA	TT	CG	TC	TT	GT
ISM77	case	2	1	CC	TT	AA	AA	TT	CG	CC	CT	TT
ISM78	case	5	4	CA	CT	AT	AA	CT	CG	TC	CC	GT
ISM79	case	5	5	AA	CC	TT	AA	TT	CG	TC	TT	GT
ISM80	case	2	1	CC	CT	AA	GA	TT	CC	TC	CT	GT
ISM81	case	5	6	AA	CC	TT	GA	TT	CG	TT	CT	GG
ISM82	case	5	5	CC	TT	AA	AA	CT	CG	TC	CC	GT
ISM83	case	3	2	CA	CT	AT	AA	TT	CC	TC	CT	GT
ISM84	case	3	3	CA	CT	AT	AA	TT	CG	TT	CT	GG
ISM85	case	4	5	CC	TT	AA	GA	TT	CG	TC	CT	GT
ISM86	case	2	1	CA	CC	AT	AA	TT	CG	TC	CT	GT
ISM87	case	5	5	CA	CC	AT	AA	TT	CC	TT	CC	GG
ISM88	case	2	0	CA	CT	AT	AA	TT	CC	CC	CT	TT
ISM89	case	3	1	CA	CT	AT	GA	TT	CG	TC	TT	GG
ISM90	case	4	3	CA	CT	AT	AA	CT	CC	TC	CT	GT
ISM91	case	2	0	CA	CT	AT	AA	TT	CG	CC	CC	TT
ISM92	case	2	4	CA	CT	AT	AA	TT	GG	CC	CC	TT
ISM93	case	3	2	CC	TT	AA	AA	TT	CC	CC	CT	TT
ISM94	case	5	5	CC	TT	AA	AA	TT	CC	TC	CC	GT
ISM95	case	1	0	AA	CC	AT	GA	TT	CC	CC	CC	TT
ISM96	case	3	2	AA	CC	TT	GA	CT	CG	CC	CT	TT
ISM97	case	3	6	AA	CC	TT	AA	TT	CG	TC	CC	GT
ISM98	case	1	0	AA	CC	TT	AA	TT	CG	CC	CT	TT
ISM99	case	5	5	CA	CC	AT	GA	CT	CG	CC	CC	TT
ISM100	case	2	1	CA	CT	AT	AA	TT	CC	CC	CT	GG
ISM101	case	2	6	CC	CT	AA	AA	TT	CC	TC	CT	GT
ISM102	case	1	0	CA	CT	AT	GA	TT	CC	TC	CT	GG
ISM103	case	5	5	CA	CT	AT	AA	TT	CC	CC	CC	GT
ISM104	case	2	4	CC	CC	AA	AA	TT	CC	TT	TT	GG
ISM105	case	1	0	CA	CT	AT	AA	TT	CC	CC	CT	GT
ISM106	case	3	3	CA	CT	AT	GA	TT	CG	TC	CT	GT
ISM107	case	1	1	AA	CC	TT	AA	TT	CG	TC	CT	GT
ISM108	case	2	1	CA	CT	AT	AA	TT	CG	TC	CT	GT
ISM109	case	2	0	CA	CT	AT	GA	TT	CG	TC	CC	GT
ISM110	case	5	6	CC	TT	AA	GA	TT	CG	TT	CC	GG
ISM111	case	1	1	CA	CT	AT	AA	TT	CG	CC	CT	GT
ISM112	case	1	0	CA	CT	AT	AA	TT	CG	TT	CC	GG
ISM113	case	5	5	CA	CT	AT	AA	CT	CC	TC	CC	GT
ISM114	case	2	4	CA	CT	AT	GA	TT	CC	CC	CT	TT
ISM115	case	3	1	AA	CC	AT	AA	TT	GG	TT	CT	GG
ISM116	case	1	4	CA	CT	AT	AA	TT	CG	CC	CC	GT
ISM117	case	3	1	CA	CT	AT	AA	TT	CG	CC	CT	TT
ISM118	case	5	6	AA	CC	TT	GA	TT	CG	CC	CC	GT
ISM119	case	1	0	CA	CT	AT	GA	CT	CG	TC	CC	GT
ISM120	case	5	3	CA	CT	AT	AA	TT	CG	CC	TT	GT
ISM121	case	4	3	CA	CT	AT	GA	TT	CC	TC	CT	GT
ISM122	case	5	5	CC	TT	AA	AA	TT	CG	CC	CC	TT
ISM123	case	5	6	CA	CT	AT	AA	CT	CG	CC	TT	TT
ISM124	case	2	2	CA	CT	AT	GA	TT	GG	CC	CT	TT
ISM125	case	3	2	CA	CT	AT	AA	TT	CC	TC	CT	GT
ISM126	case	3	2	AA	CC	TT	AA	CT	CG	TC	CT	GT
ISM127	case	3	3	AA	CC	AT	AA	TT	CC	CC	CT	TT
ISM128	case	3	1	CC	CT	AA	AA	TT	CG	CC	CC	TT
ISM129	case	5	5	CA	CT	AT	GA	TT	CC	TC	CC	GG
ISM130	case	5	6	CA	CT	AT	AA	TT	CC	CC	CC	TT
ISM131	case	5	6	CA	CC	AT	GG	TT	CG	CC	CC	TT
ISM132	case	2	1	CA	CT	AT	GA	TT	CG	TC	CT	GT
ISM133	case	3	3	CC	CT	AA	GA	CT	CG	CC	CC	GT
ISM134	case	3	3	AA	CC	TT	AA	TT	CG	CC	CT	TT
ISM135	case	2	2	AA	CC	TT	AA	TT	CC	TC	CT	GT
ISM136	case	3	2	CA	CT	AT	GA	TT	CG	CC	CT	TT
ISM137	case	4	4	CA	CT	AT	AA	TT	CG	CC	CT	GT
ISM138	case	3	3	AA	CC	AT	GA	TT	CG	CC	CC	GT
ISM139	case	5	6	CA	CT	AT	GA	TT	CG	CC	CT	GT
ISM140	case	5	4	CA	CT	AT	AA	TT	CG	CC	CC	TT
ISM141	case	1	2	CA	CT	AT	AA	TT	CG	TT	CT	GG
ISM142	case	5	6	AA	CC	TT	AA	TT	CG	TC	CC	GG
ISM143	case	5	5	AA	CC	TT	AA	TT	CC	TC	TT	GT
ISM144	case	5	5	CA	CT	AT	AA	TT	CC	CC	CT	TT
ISM145	case	5	4	AA	CC	TT	GA	TT	CG	TC	CC	GT
ISM146	case	5	5	AA	CC	TT	AA	TT	CG	CC	CC	TT
ISM147	case	4	3	AA	CC	TT	GA	TT	CC	TC	CT	GT
ISM148	case	4	3	AA	CC	TT	AA	TT	CC	TC	CT	GT
ISM149	case	5	ND	CC	TT	AA	AA	TT	CG	TT	CT	GG
ISM150	case	4	3	AA	CC	AT	AA	TT	CC	CC	CT	TT
ISM151	case	3	4	AA	CC	AT	GG	TT	CG	CC	CC	TT
ISM152	case	4	5	AA	CC	TT	AA	TT	GG	TT	CC	GG
ISM153	case	5	5	AA	CC	TT	AA	TT	CC	CC	TT	TT
ISM154	case	5	5	CA	CT	AT	AA	TT	CG	CC	CT	TT
ISM155	case	4	5	CC	TT	AA	GA	TT	GG	CC	CC	TT
ISM156	case	5	4	CA	CT	AT	GA	TT	CG	CC	CC	TT
ISM157	case	5	5	CA	CT	AT	AA	TT	CC	TC	CT	GT
ISM158	case	5	5	CA	CT	AT	AA	TT	CG	CC	CT	GT
ISM159	case	3	2	AA	CC	TT	GA	TT	CC	TC	CC	GT
ISM160	case	3	2	CA	CT	AT	AA	TT	CC	CC	TT	TT
ISM161	case	5	5	CA	CT	AT	AA	TT	CC	TC	CC	GT
ISM162	case	5	5	CC	TT	AA	AA	TT	CC	CC	CT	TT
ISM163	case	5	2	AA	CC	AT	AA	TT	CG	TC	TT	GT
ISM164	case	5	5	CA	CC	AT	AA	TT	CC	CC	CC	GT
ISM165	case	4	1	AA	CC	TT	AA	TT	CC	CC	CT	TT
ISM166	case	5	5	CA	CT	AT	AA	TT	CG	CC	CT	TT
ISF1	case	3	2	CC	TT	AA	GA	TT	CC	TC	CC	GT
ISF2	case	3	3	AA	CC	TT	AA	TT	GG	TC	CT	GT
ISF3	case	2	1	AA	CC	AT	AA	TT	CG	TC	CC	GT
ISF4	case	2	1	AA	CC	AT	AA	TT	CG	TC	CC	GT
ISF6	case	3	5	CA	CT	AT	GA	CT	CC	CC	CC	TT
ISF5	case	3	1	CC	TT	AA	AA	TT	CG	TC	CT	GT
ISF7	case	4	3	CC	CT	AA	GA	TT	GG	TC	CC	GT
ISF8	case	5	5	CC	CC	AA	AA	TT	GG	CC	TT	TT
ISF9	case	5	4	CA	CT	AT	AA	TT	CG	TC	TT	GT
ISF10	case	4	3	AA	CC	TT	GA	TT	CG	CC	CC	GT
ISF11	case	5	5	CA	CC	AT	AA	TT	CG	TC	CC	GT
ISF12	case	5	5	CA	CT	AT	AA	TT	CG	TC	CC	GG
ISF13	case	5	5	CC	TT	AA	GA	TT	CG	TC	TT	GT
ISF14	case	5	6	CA	CT	AT	AA	TT	CC	CC	CT	TT
ISF15	case	5	4	CA	CT	AT	AA	TT	CG	TC	CC	GT
ISF16	case	2	1	AA	CC	TT	GA	TT	CC	TT	CC	GG
ISF17	case	5	5	CA	CT	AT	AA	TT	CG	TC	CT	GG
ISF18	case	3	2	AA	CC	TT	AA	TT	CG	TC	TT	GT
ISF19	case	3	3	CA	CT	AT	AA	TT	CC	TC	CT	GT
ISF20	case	4	6	CC	TT	AA	AA	TT	CC	TC	TT	GG
ISF21	case	5	5	CA	CT	AT	GA	TT	CC	TC	CC	GT
ISF22	case	3	2	CC	TT	AA	GA	TT	CC	TC	CT	GT
ISF23	case	3	5	AA	CC	TT	AA	CT	CG	TC	CT	GT
ISF24	case	3	0	AA	CC	TT	GA	TT	CC	CC	CC	TT
ISF25	case	3	3	CA	CC	AT	AA	TT	CC	CC	CC	TT
ISF26	case	4	3	CA	CC	AT	AA	CT	CG	CC	CC	GT
ISF27	case	3	3	AA	CC	AT	GA	TT	CG	TC	CT	GG
ISF28	case	2	2	CA	CC	AT	AA	TT	CC	TC	CT	GT
ISF29	case	3	2	CA	CC	AT	GA	TT	CG	CC	CT	GT
ISF30	case	2	2	AA	CC	TT	GA	TT	CC	CC	CT	TT
ISF31	case	3	3	CC	TT	AA	AA	TT	CC	CC	CT	TT
ISF32	case	5	5	CC	TT	AA	GA	TT	CC	TT	CT	GG
ISF33	case	4	4	CA	CT	AT	AA	TT	CG	CC	CC	TT
ISF34	case	4	4	CA	CT	AT	AA	CT	CG	TT	CT	GG
ISF35	case	5	5	AA	CC	TT	GA	TT	GG	TC	CT	GT
ISF36	case	4	3	CA	CC	AT	AA	TT	CG	CC	TT	GT
ISF37	case	3	2	CA	CT	AT	AA	TT	CG	CC	CC	TT
ISF38	case	4	4	CA	CT	AT	GA	CT	CC	TC	CT	GT
ISF39	case	4	2	CA	CT	AT	GG	TT	CC	TT	CC	GG
ISF40	case	4	3	AA	CC	TT	AA	TT	CC	CC	CC	GT
ISF41	case	5	6	CA	CC	AT	AA	TT	CC	CC	CC	TT
ISF42	case	4	4	AA	CC	TT	AA	CT	CG	CC	TT	GT
ISF43	case	4	3	CA	CT	AT	GA	TT	CC	TT	CC	GG
ISF44	case	4	6	CA	CT	AT	GA	TT	CC	CC	CT	TT
ISF45	case	3	1	CA	CT	AT	AA	TT	CC	CC	CT	TT
ISF46	case	4	4	CA	CT	AT	GA	TT	CG	CC	CT	TT
ISF47	case	1	0	CA	CT	AT	AA	TT	CC	CC	CT	TT
ISF48	case	4	3	AA	CC	TT	AA	CC	CC	TT	CT	GG
ISF49	case	3	3	CA	CT	AT	AA	TT	CG	TC	CT	GT
ISF50	case	4	4	AA	CC	TT	AA	TT	CG	TC	CC	GT
ISF51	case	4	5	CA	CT	AT	AA	TT	CC	CC	CC	GT
ISF52	case	3	3	CA	CT	AT	AA	CT	CG	CC	CT	GT
ISF53	case	1	1	CA	CT	AT	AA	TT	CC	TC	TT	GT
ISF54	case	2	1	CA	CC	AT	AA	CT	CG	CC	CT	TT
ISF55	case	2	2	AA	CC	AT	GA	TT	CC	TC	CC	GT
ISF56	case	5	6	CA	CT	AT	AA	TT	CG	TC	CT	GT
ISF57	case	5	4	CA	CC	AT	AA	TT	CC	CC	TT	TT
ISF58	case	3	2	CA	CT	AT	GG	TT	CG	CC	CC	TT
ISF59	case	3	3	AA	CC	TT	AA	TT	CC	TT	CT	GG
ISF60	case	5	5	CA	CT	AT	AA	TT	CC	CC	CT	TT
ISF61	case	5	6	AA	CC	TT	AA	TT	CC	CC	CC	TT
ISF62	case	5	5	CA	CT	AT	AA	TT	CG	CC	CC	GT
ISF63	case	4	3	CA	CT	AT	AA	TT	CG	CC	CT	TT
ISF64	case	3	3	CA	CT	AT	AA	CT	CG	TC	CC	GT
ISF65	case	2	0	AA	CC	TT	AA	TT	GG	CC	CC	TT
ISF66	case	2	1	CA	CT	AT	AA	TT	CC	TC	CC	GG
ISF67	case	5	4	CA	CC	AT	AA	TT	CC	TC	CC	GT
ISF68	case	4	3	CA	CT	AT	GA	TT	CG	TC	CT	GT
ISF69	case	3	2	CA	CT	AT	AA	TT	CC	TC	CT	GT
ISF70	case	4	2	CA	CT	AT	AA	TT	CC	TC	CC	GG
ISF71	case	5	5	CA	CT	AT	GA	TT	CG	CC	CC	TT
ISF72	case	1	0	AA	CC	TT	GA	CT	CC	CC	CT	TT
ISF73	case	5	4	CC	CT	AA	GA	CC	CG	TT	CC	GG
ISF74	case	5	5	CA	CT	AT	GA	TT	CG	TC	CT	GT
ISF75	case	4	2	CA	CT	AT	AA	TT	CC	TT	CT	GG
ISF76	case	3	2	CA	CT	AT	AA	TT	CG	TC	CC	GT
ISF77	case	5	6	CA	CT	AT	AA	TT	CG	CC	CC	GT
ISF78	case	3	3	CC	TT	AT	AA	TT	CG	TC	CC	GT
ISF79	case	4	3	CA	CT	AT	AA	TT	CG	CC	CT	GT
ISF80	case	2	1	CA	CC	AA	AA	TT	CG	TC	CT	GT
ISF81	case	5	6	CA	CC	AT	GA	TT	CC	CC	CC	TT
ISF82	case	5	5	CC	TT	AA	AA	CT	CG	TT	CT	GG
ISF83	case	5	4	CA	CT	AT	AA	TT	GG	CC	CC	TT
ISF84	case	1	1	CA	CT	AT	AA	TT	CG	CC	CC	GT
ISF85	case	4	3	CA	CT	AA	GA	TT	CC	CC	CT	TT
ISF86	case	5	5	CC	TT	AA	AA	TT	GG	CC	CC	TT
ISF87	case	2	0	CA	CT	AT	AA	TT	CC	TC	CT	GG
ISF88	case	3	2	AA	CC	AT	AA	TT	CG	CC	TT	TT
ISF89	case	5	4	CA	CT	AT	AA	TT	CC	TT	CT	GG
ISF90	case	4	2	AA	CC	TT	AA	CT	CG	CC	CT	TT
ISF91	case	3	1	CA	CT	AT	GA	CT	CC	TT	CT	GG
ISF92	case	5	6	AA	CC	TT	GA	TT	ND	CC	CT	GT
ISF93	case	5	6	CA	CT	AT	AA	TT	CC	CC	CT	TT
ISF94	case	5	6	AA	CC	TT	GA	TT	CG	CC	CT	GT
ISF95	case	2	1	AA	CC	TT	AA	TT	CC	TT	TT	GG
ISF96	case	5	6	AA	CC	AT	AA	TT	GG	CC	CT	TT
ISF97	case	5	5	CA	CT	AA	GA	TT	CC	CC	CT	TT
ISF98	case	3	4	CA	CC	AT	AA	TT	CG	TC	CC	GT
ISF99	case	3	2	CA	CT	AT	AA	TT	CG	TC	CC	GT
ISF100	case	3	6	CA	CT	AT	GA	TT	CG	TC	CC	GT
ISF101	case	5	6	AA	CC	TT	AA	CT	CC	CC	CC	TT
ISF102	case	4	6	CC	CT	AA	GA	CC	GG	TT	CC	GG
ISF103	case	5	5	AA	CC	TT	GA	TT	CC	CC	CC	TT
ISF104	case	5	6	CC	TT	AA	AA	TT	CG	CC	CT	TT
ISF105	case	4	2	AA	CC	TT	GA	CT	CC	CC	CT	TT
ISF106	case	5	5	CA	CT	AT	AA	TT	CG	CC	CT	TT
ISF107	case	5	5	CA	CT	AT	AA	TT	CC	TC	CT	GT
ISF108	case	5	6	CA	CT	AT	AA	TT	GG	TC	CC	GT
ISF109	case	2	1	AA	CC	TT	AA	TT	CC	CC	CC	TT
ISF110	case	2	6	CA	CC	AT	AA	TT	CG	CC	CT	TT
ISF111	case	5	5	AA	CC	TT	AA	TT	CG	CC	CC	TT
ISF112	case	2	0	CA	CT	AT	AA	TT	GG	TT	CC	GG
ISF113	case	5	6	CA	CT	AT	AA	CT	CG	TC	TT	GT
ISF114	case	3	1	CC	CC	AA	GA	TT	CC	CC	CC	TT
ISF115	case	2	1	CA	CC	AT	GA	TT	CC	TC	CC	GT
ISF116	case	3	1	AA	CC	TT	AA	TT	CC	TC	CC	GG
ISF117	case	3	2	CA	CT	AT	GA	TT	CC	TC	CC	GT
ISF118	case	5	5	CA	CT	AT	GA	TT	CC	TC	CC	GT
ISF119	case	4	3	CA	CT	AT	AA	TT	CC	CC	TT	TT
ISF120	case	3	2	CA	CT	AT	AA	TT	CG	CC	CT	TT
ISF121	case	3	2	CA	CT	AT	GA	TT	CG	TC	CC	GT
ISF122	case	1	0	CA	CC	AT	AA	TT	CG	CC	CC	TT
ISF123	case	2	1	CA	CT	AT	AA	TT	CG	CC	CC	TT
ISF124	case	5	6	AA	CC	TT	GA	TT	CG	CC	CC	GT
ISF125	case	5	6	AA	CC	AT	GA	TT	CC	CC	CC	TT
ISF126	case	1	1	CA	CC	AT	AA	TT	CC	TC	CT	GG
ISF127	case	5	4	CA	CT	AT	AA	TT	CC	CC	TT	TT
ISF128	case	5	6	CA	CT	AT	AA	TT	CG	CC	CT	TT
ISF129	case	3	3	CA	CT	AT	AA	TT	CG	CC	CC	GT
ISF130	case	1	0	CA	CT	AT	GA	CT	CC	CC	CT	GT
ISF131	case	4	3	CC	TT	AA	AA	TT	CC	CC	CC	TT
ISF132	case	3	3	CA	CC	AA	AA	TT	ND	TC	CC	GG
ISF133	case	3	2	CA	CT	AT	AA	TT	CG	CC	CC	TT
ISF134	case	5	6	CA	CT	AT	GA	TT	CC	CC	CT	GT
ISF135	case	2	1	AA	CC	TT	AA	CC	CG	TC	CT	GT
ISF136	case	3	1	CA	CT	AT	AA	TT	CG	CC	CC	GT
ISF137	case	3	3	AA	CC	TT	GA	TT	CG	TC	CT	GT
ISF138	case	5	5	AA	CC	TT	AA	TT	CC	CC	CT	TT
ISF139	case	5	6	CC	TT	AA	GG	TT	CC	TT	CC	GG
ISF140	case	5	6	AA	CC	AT	AA	TT	CC	CC	TT	TT
ISF141	case	2	1	CA	CT	AT	GA	TT	CG	TC	CT	GT
ISF142	case	4	4	CA	CC	AT	AA	TT	CG	CC	CC	TT
ISF143	case	3	0	CC	TT	AA	AA	CT	GG	CC	CC	TT
ISF144	case	5	5	AA	CC	AT	GA	CT	CC	CC	CC	TT
ISF145	case	5	6	CA	CT	AT	GA	TT	CG	CC	CT	TT
ISF146	case	5	6	CA	CT	AT	AA	TT	CC	CC	CT	TT
ISF147	case	5	5	CA	CT	AT	GA	CT	CC	CC	CT	TT
ISF148	case	5	6	AA	CC	TT	AA	TT	CC	CC	CT	TT
ISF149	case	3	2	AA	CC	TT	AA	TT	CC	TC	CC	GT
ISF150	case	5	6	CA	CC	AT	AA	CT	CC	TC	CT	GT
ISF151	case	2	1	CA	CC	AT	AA	CT	CC	TC	CT	GT
ISF152	case	5	5	AA	CC	TT	AA	TT	CC	TC	CT	GT
ISF153	case	3	5	AA	CC	TT	GA	TT	CG	CC	CC	TT
ISF154	case	4	6	CA	CT	AT	AA	TT	CC	CC	CC	TT
ISF155	case	4	1	CA	CC	AT	GG	TT	CG	TC	CC	GG
ISF156	case	1	2	CA	CC	AT	GA	TT	CC	TC	CT	GT
ISF157	case	5	5	CC	TT	AA	AA	TT	CC	TC	CT	GT
ISF158	case	5	5	CA	CT	AT	AA	TT	CG	TC	CC	GG
ISF159	case	5	3	CA	CT	AT	AA	CT	CC	CC	CC	TT
ISF160	case	5	3	AA	CC	AT	GA	TT	CC	TC	CT	GT
ISF161	case	5	4	AA	CC	TT	GA	TT	CG	TT	CT	GG
ISF162	case	4	4	AA	CC	TT	AA	TT	CC	CC	CC	TT
ISF163	case	5	4	CA	CT	AT	GA	TT	GG	CC	CC	TT
ISF164	case	5	4	CA	CT	AT	AA	TT	CG	CC	CT	TT
ISF165	case	5	5	AA	CC	TT	AA	TT	CC	CC	CC	TT
ISM-C1	control			AA	CC	TT	AA	CT	CG	TT	CC	GG
ISM-C2	control			AA	CC	TT	GA	TT	CG	TT	CC	GG
ISM-C3	control			AA	CC	TT	AA	TT	CC	TC	CC	GT
ISM-C4	control			CC	CT	AA	AA	CT	CC	TC	CT	GG
ISM-C5	control			CC	CT	AA	AA	TT	CC	CC	CT	TT
ISM-C6	control			CC	TT	AA	AA	TT	CC	TC	CT	GT
ISM-C7	control			CA	CT	AT	AA	TT	CG	CC	CC	TT
ISM-C8	control			AA	CC	TT	GA	TT	CC	CC	CT	TT
ISM-C9	control			AA	CC	AT	AA	TT	CC	CC	CC	TT
ISM-C10	control			CA	CT	AT	AA	TT	CC	CC	CC	GT
ISM-C11	control			CA	CT	AT	AA	TT	CG	TC	CC	GT
ISM-C12	control			CA	CT	AA	AA	TT	CC	TT	TT	GG
ISM-C13	control			CC	TT	AA	AA	TT	CG	TC	CT	GT
ISM-C14	control			CA	CT	AT	GA	CT	CG	CC	CC	TT
ISM-C15	control			CA	CT	AT	AA	TT	CG	CC	TT	TT
ISM-C16	control			CA	CT	AT	GA	TT	CG	CC	CC	GT
ISM-C17	control			CC	TT	AA	GA	TT	CC	TC	CT	GT
ISM-C18	control			CA	CT	AT	GA	TT	CC	CC	CT	TT
ISM-C19	control			CC	TT	AA	GG	TT	CG	TC	CT	GT
ISM-C20	control			AA	CC	TT	AA	TT	CC	CC	CC	TT
ISM-C21	control			CA	CT	AT	AA	TT	CG	TT	CC	GG
ISM-C22	control			CA	CT	AT	AA	TT	CG	TT	CC	GG
ISM-C23	control			CA	CC	AT	GA	CT	CG	CC	TT	TT
ISM-C24	control			CC	TT	AA	GA	TT	CG	TC	CC	GT
ISM-C25	control			AA	CC	TT	GA	TT	CG	CC	CT	TT
ISM-C26	control			AA	CC	TT	GG	TT	CG	TC	CT	GT
ISM-C27	control			AA	CC	TT	AA	CT	CC	CC	CT	TT
ISM-C28	control			CA	CT	AA	GA	TT	CC	CC	CC	GT
ISM-C29	control			CA	CT	AT	AA	CT	CG	TC	CT	GG
ISM-C30	control			AA	CC	TT	AA	TT	CC	TC	CC	GT
ISM-C31	control			CA	CT	AT	AA	TT	CC	TC	CC	GT
ISM-C32	control			CA	CT	AT	GA	CT	CG	CC	CT	GG
ISM-C33	control			CA	CT	AT	GA	TT	CG	TC	CT	GT
ISM-C34	control			CC	TT	AA	AA	TT	CC	TC	CC	GT
ISM-C35	control			AA	CC	TT	GA	TT	CG	TC	CC	GT
ISM-C36	control			AA	CC	TT	AA	CT	CC	CC	CC	TT
ISM-C37	control			AA	CC	TT	GA	TT	CG	CC	CC	TT
ISM-C38	control			CA	CT	AT	AA	CT	CG	CC	TT	TT
ISM-C39	control			CA	CT	AT	AA	TT	CC	TC	CC	GT
ISM-C40	control			CC	TT	AA	AA	TT	CC	TC	CT	GG
ISM-C41	control			CA	CC	AT	GA	TT	CC	TC	CC	GT
ISM-C42	control			CC	TT	AA	AA	TT	CG	TC	CT	GT
ISM-C43	control			CA	CT	AT	GA	TT	CC	CC	CT	TT
ISM-C44	control			CA	CT	AT	GA	TT	CG	TC	TT	GT
ISM-C45	control			CA	CT	AT	AA	TT	CC	CC	CC	GT
ISM-C46	control			CC	TT	AA	AA	CT	CG	TC	CC	GT
ISM-C47	control			AA	CC	TT	GA	TT	CC	TC	CT	GG
ISM-C48	control			CA	CC	AA	GA	TT	CC	CC	CT	TT
ISM-C49	control			AA	CC	TT	AA	TT	CG	TT	CT	GG
ISM-C50	control			AA	CC	TT	GA	CT	CC	TC	CC	GT
ISM-C51	control			AA	CC	AT	GA	TT	CC	CC	CC	TT
ISM-C52	control			CC	TT	AA	AA	CT	CC	TC	CT	GT
ISM-C53	control			CA	CT	AT	GA	TT	CG	TT	CC	GG
ISM-C54	control			AA	CC	TT	GA	TT	CC	TC	CT	GT
ISM-C55	control			CA	CT	AT	GA	TT	CG	CC	CC	TT
ISM-C56	control			CA	CT	AA	GA	TT	CG	CC	CT	TT
ISM-C57	control			CA	CT	AT	AA	CT	GG	CC	CC	GT
ISM-C58	control			CC	TT	AA	GG	TT	CG	TT	CT	GG
ISM-C59	control			AA	CC	TT	GA	TT	CC	CC	CC	TT
ISM-C60	control			AA	CC	TT	AA	TT	CC	CC	CC	TT
ISM-C61	control			CC	CT	AA	GA	TT	CG	TC	TT	GT
ISM-C62	control			CA	CT	AT	GA	CT	CC	TC	CC	GT
ISM-C63	control			CA	CT	AT	AA	CT	GG	CC	CC	TT
ISM-C64	control			CA	CC	AT	GA	TT	CC	TC	CC	GT
ISM-C65	control			CA	CT	AT	AA	TT	CG	CC	CC	TT
ISM-C66	control			CA	CT	AT	AA	TT	CG	TC	CT	GT
ISM-C67	control			AA	CC	TT	GA	TT	CG	CC	CC	GT
ISM-C68	control			CA	CT	AT	AA	TT	CC	TT	CT	GG
ISM-C69	control			CC	CC	AA	AA	TT	CG	TC	CC	GT
ISM-C70	control			CA	CC	AT	GA	TT	CC	CC	CC	GT
ISM-C71	control			CA	CC	AT	GA	CT	GG	CC	CC	TT
ISM-C72	control			CC	TT	AA	GA	TT	CC	CC	CT	TT
ISM-C73	control			CA	CT	AT	GA	TT	CG	CC	CC	TT
ISM-C74	control			AA	CC	TT	GA	TT	CG	TC	CT	GT
ISM-C75	control			AA	CC	TT	AA	TT	GG	TC	CT	GT
ISM-C76	control			CA	CT	AA	AA	TT	CC	TC	CT	GT
ISM-C77	control			CC	TT	AA	AA	TT	CC	CC	CC	GT
ISM-C78	control			AA	CC	TT	AA	TT	CG	TC	CC	GT
ISM-C79	control			CA	CT	AT	AA	TT	CG	TC	CC	GT
ISM-C80	control			CA	CC	AT	GA	TT	CG	CC	CC	TT
ISM-C81	control			AA	CC	AT	AA	CC	CC	TC	CT	GT
ISM-C82	control			CC	CT	AA	AA	CT	CG	CC	CT	TT
ISM-C83	control			CA	CC	AT	AA	TT	CC	TC	CC	TT
ISM-C84	control			CA	CT	AT	GA	TT	CG	TC	CC	GT
ISM-C85	control			CA	CC	AT	AA	TT	CC	TT	CT	GG
ISM-C86	control			CC	CT	AA	GG	TT	CC	CC	CT	TT
ISM-C87	control			CC	TT	AA	AA	TT	CG	TC	CC	GT
ISM-C88	control			AA	CC	TT	AA	TT	CG	CC	CT	TT
ISM-C89	control			AA	CC	TT	GA	CT	CC	CC	CC	TT
ISM-C90	control			CA	CT	AT	AA	TT	CC	CC	CT	GT
ISM-C91	control			AA	CC	TT	AA	CT	CG	TC	CT	GT
ISM-C92	control			AA	CC	TT	AA	TT	CG	CC	CT	GT
ISM-C93	control			CC	TT	AA	AA	TT	CG	TC	CC	GG
ISM-C94	control			CA	CT	AT	GA	TT	CC	TC	CT	GT
ISM-C95	control			CA	CT	AT	AA	TT	CC	CC	CC	TT
ISM-C96	control			CA	CT	AT	AA	TT	CC	TT	CT	GG
ISM-C97	control			AA	CC	TT	AA	TT	CG	CC	CT	TT
ISM-C98	control			CA	CT	AT	GA	TT	CG	CC	CC	GT
ISM-C99	control			CA	CT	AT	GA	TT	CG	TC	CT	GT
ISM-C100	control			CA	CT	AT	AA	TT	CC	TC	CC	GT
ISM-C101	control			CA	CC	AT	AA	TT	CC	CC	CC	TT
ISM-C102	control			CA	CT	AT	GG	TT	CC	TC	CT	GT
ISM-C103	control			AA	CC	TT	AA	TT	CC	TC	CC	GT
ISM-C104	control			CC	CT	AA	AA	TT	CC	CC	CT	TT
ISM-C105	control			AA	CC	TT	GA	TT	CG	CC	CC	GT
ISM-C106	control			AA	CC	TT	AA	TT	CG	CC	CC	TT
ISM-C107	control			AA	CC	TT	AA	TT	CG	TC	CT	GT
ISM-C108	control			CC	TT	AA	AA	TT	CG	TC	CT	GT
ISM-C109	control			CA	CT	AT	GA	TT	CG	TT	CC	GG
ISF-C1	control			AA	CC	TT	AA	CT	GG	TC	CC	GT
ISF-C2	control			CA	CT	AT	GA	TT	CC	CC	CT	TT
ISF-C3	control			CA	CC	AT	AA	TT	CC	TC	CC	GT
ISF-C4	control			CA	CC	AT	GA	TT	CG	TC	ND	GT
ISF-C5	control			AA	CC	TT	GA	TT	CG	CC	CC	TT
ISF-C6	control			AA	CC	TT	GA	TT	CC	CC	TT	TT
ISF-C7	control			AA	CC	TT	AA	TT	CC	TC	CC	GT
ISF-C8	control			CC	TT	AA	AA	TT	CC	TC	CT	GT
ISF-C9	control			AA	CC	TT	AA	TT	CG	TC	CT	GT
ISF-C10	control			CC	TT	AA	AA	TT	CG	CC	CC	GT
ISF-C11	control			CC	CC	AA	AA	TT	CC	TC	CT	GG
ISF-C12	control			CC	CT	AA	AA	TT	CG	TC	CT	GT
ISF-C13	control			CC	CT	AA	AA	TT	CG	CC	CC	TT
ISF-C14	control			CA	CT	AT	AA	TT	CG	CC	CC	TT
ISF-C15	control			AA	CC	TT	GA	CT	CC	TC	CC	GT
ISF-C16	control			CA	CT	AT	AA	TT	CC	TC	CT	GT
ISF-C17	control			CC	CT	AA	GA	TT	CG	CC	CC	TT
ISF-C18	control			CA	CC	AT	AA	TT	CC	CC	CT	TT
ISF-C19	control			AA	CC	TT	AA	CT	CG	CC	CT	TT
ISF-C20	control			AA	CC	TT	AA	TT	CG	TT	CT	GG
ISF-C21	control			CA	CT	AT	AA	TT	CC	TC	TT	GT
ISF-C22	control			AA	CC	TT	GA	TT	CC	CC	CC	TT
ISF-C23	control			CA	CT	AT	AA	TT	CC	CC	CC	TT
ISF-C24	control			CC	TT	AA	GA	TT	CG	TC	CT	GT
ISF-C25	control			CA	CT	AT	AA	TT	CC	CC	CT	TT
ISF-C26	control			CA	CC	AT	AA	TT	CG	CC	CC	GT
ISF-C27	control			AA	CC	AT	AA	TT	CG	CC	CC	TT
ISF-C28	control			AA	CC	TT	AA	CT	CC	TC	TT	GT
ISF-C29	control			CC	TT	AA	AA	TT	CG	CC	CT	TT
ISF-C30	control			CA	CT	AA	AA	TT	CC	CC	CT	TT
ISF-C31	control			AA	CC	TT	GA	TT	GG	TC	CC	GT
ISF-C32	control			AA	CC	TT	AA	CT	CC	TC	CC	GT
ISF-C33	control			CA	CT	AT	AA	TT	CG	TC	CC	GT
ISF-C34	control			AA	CC	AT	AA	TT	CC	TT	CT	GG
ISF-C35	control			AA	CC	TT	GA	TT	CC	TC	CT	GT
ISF-C36	control			CA	CT	AT	GG	CT	CG	TC	CC	GT
ISF-C37	control			CA	CT	AT	AA	TT	CG	CC	CC	TT
ISF-C38	control			CA	CT	AT	AA	TT	CC	TC	CT	GT
ISF-C39	control			CA	CT	AT	AA	TT	CC	TC	CC	GT
ISF-C40	control			CA	CT	TT	GA	TT	CC	TC	CC	GT
ISF-C41	control			CA	CT	AT	GA	TT	CG	CC	CC	TT
ISF-C42	control			CC	TT	AA	AA	CT	CG	TC	CC	GT
ISF-C43	control			AA	CC	TT	AA	TT	GG	CC	CT	TT
ISF-C44	control			CA	CT	AT	AA	TT	CG	CC	CC	TT
ISF-C45	control			CC	TT	AA	AA	TT	CC	TC	TT	GT
ISF-C46	control			AA	CC	TT	AA	TT	GG	CC	CC	TT
ISF-C47	control			CA	CT	AT	GA	TT	CC	CC	CT	TT
ISF-C48	control			CA	CC	AT	AA	TT	CG	CC	CC	GT
ISF-C49	control			CA	CT	AT	AA	CT	CG	TC	TT	GT
ISF-C50	control			CC	TT	AA	AA	CT	CC	CC	CT	TT
ISF-C51	control			CC	TT	AA	GA	TT	CG	CC	CC	TT
ISF-C52	control			CA	CT	AT	GG	TT	CC	TC	CT	GT
ISF-C53	control			CA	CT	AT	AA	CT	CG	TC	CT	GT
ISF-C54	control			AA	CC	TT	GA	CT	GG	TT	CC	GG
ISF-C55	control			AA	CC	TT	GA	CT	CC	CC	CT	TT
ISF-C56	control			CA	CC	AA	AA	CT	CC	TC	CT	GG
ISF-C57	control			CA	CT	AT	AA	TT	CC	CC	CT	TT
ISF-C58	control			CC	CT	AA	GA	TT	CC	TC	CT	GT
ISF-C59	control			CC	TT	AA	AA	TT	CC	CC	CT	TT
ISF-C60	control			CC	CT	AA	GA	TT	CG	TC	CC	GT
ISF-C61	control			CC	TT	AA	GA	TT	CC	TC	CC	GT
ISF-C62	control			CA	CC	AT	GA	CT	CC	CC	CC	TT
ISF-C63	control			CC	TT	AA	AA	TT	CC	TC	CC	GT
ISF-C64	control			CA	CT	AT	AA	CT	CG	TT	CC	GG
ISF-C65	control			CA	CC	AT	GA	TT	CC	TC	CC	GT
ISF-C66	control			CC	TT	AA	AA	TT	CC	CC	CT	TT
ISF-C67	control			AA	CC	TT	AA	TT	CC	TC	ND	GT
ISF-C68	control			CC	CT	AA	AA	TT	CG	TC	CT	GT
ISF-C69	control			CC	CC	AT	GA	TT	CC	TC	CC	GT
ISF-C70	control			AA	CC	TT	AA	TT	GG	CC	CC	TT
ISF-C71	control			AA	CC	TT	GA	TT	GG	TC	CC	GT
ISF-C72	control			CC	TT	AA	AA	CT	CC	CC	CT	GT
ISF-C73	control			CA	CT	AT	AA	TT	CC	TT	CC	GG
ISF-C74	control			CA	CT	AA	GA	TT	CC	CC	CC	GT
ISF-C75	control			CC	TT	AA	AA	TT	CC	CC	TT	TT
ISF-C76	control			CC	CT	AA	GA	TT	CC	TC	CC	GT
ISF-C77	control			CA	CT	AT	GA	TT	CC	CC	CT	TT
ISF-C78	control			CC	TT	AA	AA	CT	CG	CC	CC	TT
ISF-C79	control			CA	CT	AA	GG	TT	CC	CC	CT	TT
ISF-C80	control			CA	CT	AT	AA	TT	GG	CC	CC	GT
ISF-C81	control			AA	CC	TT	AA	TT	CC	TC	CT	GT
ISF-C82	control			CC	TT	AT	AA	TT	CG	TC	CC	GT
ISF-C83	control			CA	CC	AT	AA	TT	CG	TC	CT	GT
ISF-C84	control			AA	CC	TT	AA	TT	CC	TC	CC	GT
ISF-C85	control			CC	CT	AA	AA	TT	CC	TC	CT	TT
ISF-C86	control			CA	CT	AT	AA	TT	CC	CC	CC	TT
ISF-C87	control			CA	CC	AT	AA	TT	CG	CC	CT	GG
ISF-C88	control			CA	CT	AT	AA	TT	CC	TT	CT	GG
ISF-C89	control			CA	CT	AT	AA	TT	CC	TC	CT	GG
ISF-C90	control			CC	TT	AA	AA	TT	CC	TC	CC	GG
ISF-C91	control			AA	CC	TT	AA	TT	CG	TC	CC	TT
ISF-C92	control			AA	CC	TT	AA	TT	CC	CC	CC	TT
ISF-C93	control			CC	CC	AA	AA	TT	CC	TC	CC	GT
ISF-C94	control			CA	CT	AT	AA	TT	CC	TT	CC	GG
ISF-C95	control			AA	CC	TT	AA	TT	CG	CC	CT	TT
ISF-C96	control			CA	CT	AT	AA	CT	CC	CC	CT	GT
ISF-C97	control			AA	CC	TT	GA	TT	CG	CC	CT	TT
ISF-C98	control			AA	CC	TT	AA	CT	GG	CC	CT	TT
ISF-C99	control			CA	CT	AT	AA	TT	CG	TC	CC	GG
ISF-C100	control			CC	TT	AA	AA	TT	CC	CC	CC	TT
ISF-C101	control			CA	CT	AA	AA	TT	CG	TT	CT	GG
ISF-C102	control			AA	CC	TT	AA	TT	CG	CC	CT	TT
ISF-C103	control			CC	TT	AA	GA	TT	CC	CC	CC	TT
ISF-C104	control			CA	CT	AT	AA	TT	CC	CC	CC	TT
ISF-C105	control			AA	CC	TT	GA	CT	CG	CC	CC	TT
ISF-C106	control			CA	CT	AT	AA	CT	CG	TC	CT	GT
ISF-C107	control			CC	TT	AA	AA	TT	CG	CC	CT	TT
ISF-C108	control			CC	TT	AA	GA	TT	CG	CC	CC	TT
ISF-C109	control			AA	CC	TT	AA	TT	CC	CC	CC	TT
ISF-C110	control			CC	CT	AA	GA	TT	CG	TC	CC	GT
ISF-C111	control			CA	CC	AT	AA	TT	CG	CC	CT	GT
ISF-C112	control			CA	CT	AA	AA	TT	CG	TC	CC	GT
ISF-C113	control			AA	CC	TT	AA	TT	CG	CC	TT	TT
